# Supplementary material for: Metallothionein Expression as a Physiological Response against Metal Toxicity in the Striped Rockcod Trematomus hansoni
Source: Int J Mol Sci. 2022 Oct 24;23(21):12799. doi: 10.3390/ijms232112799 (PMC9657541; doi:10.3390/ijms232112799)
Supplement: Supplementary file 1 [file ijms-23-12799-s001.zip]

Archive with 1 entries (1 files):
- ijms-1977656-supplementary.pdf
